# Supplementary material for: Surface Modification Using MAPLE Technique for Improving the Mechanical Performance of Adhesive Joints
Source: Nanomaterials (Basel). 2023 Mar 7;13(6):964. doi: 10.3390/nano13060964 (PMC10054649; doi:10.3390/nano13060964)
Supplement: Supplementary file 1 [file nanomaterials-13-00964-s001.zip]

Archive with 1 entries (1 files):
- nanomaterials-2207066-supplementary.pdf
